# Supplementary material for: Left Hemi-Hepatectomy to Resect Metastatic Tumor of Round Ligament of Liver in Patients with Ovarian Cancer
Source: Cancers (Basel). 2024 Aug 30;16(17):3036. doi: 10.3390/cancers16173036 (PMC11394477; doi:10.3390/cancers16173036)
Supplement: Supplementary file 1 [file cancers-16-03036-s001.zip]

Archive with 1 entries (1 files):
- cancers-3172304-supplementary.pdf
